# Supplementary material for: Aphasia Depression and Psychological Therapy (ADaPT): Perspectives of People with Post-Stroke Aphasia on Participating in a Modified Cognitive Behavioral Therapy
Source: Healthcare (Basel). 2024 Apr 2;12(7):771. doi: 10.3390/healthcare12070771 (PMC11012076; doi:10.3390/healthcare12070771)
Supplement: Supplementary file 1 [file healthcare-12-00771-s001.zip]

Archive with 1 entries (1 files):
- healthcare-2917305-supplementary.pdf
